# Supplementary material for: “Overconfidence” versus “helplessness”: A qualitative study on abstinence self-efficacy of drug users in a male compulsory drug detention center in China
Source: Subst Abuse Treat Prev Policy. 2016 Aug 31;11(1):29. doi: 10.1186/s13011-016-0073-2 (PMC5006575; doi:10.1186/s13011-016-0073-2)
Supplement: Additional file 2: — Information of each participant. (XLSX 25.6 kb) [file 13011_2016_73_MOESM2_ESM.xlsx]

## Sheet: Information of each participant
Number	Group	Age	Age of Initiation	Year of drug use	Time of CD	Drug type	Main drug-using way	Marital status	Number of Children	Other rehabilitation history besides 1 community rehab	characteristics of self-efficacy				Sources of self-efficacy				Attitude to compulsory drug rehabilitation	Quotes
											Self-evaluation	Perceived control	Motivation	Attribution	mastery experience	Vicarious experience	Family support and persuasion	Psychological and physical status
5	OC	28	18	10	2	heroin	nasal	has a girlfriend		1 voluntary by father	not too addicted	confident	not strong;external	find excuses	attribute relapse externally	many people use drugs	father sent him to rehab for 2 years, girlfriend did not give up		not necessary	"I was caught when getting drugs this time, but it was not for myself, it was my friend who called to me, he said he needed some and asked me to get drugs for him. "
6	OC	32	29	3	1	ice	nasal	married	1	none	not addicted	could control	no motivation	blame compulsory drug-rehab and society	Community drug rehabilitation brought stigma	Normal in other countries	mild presuasion, could not control him,	no worries, angry	not necessary	"In other countries, it’s legal to use drugs, here we have to be deprived of freedom. Do you think it’s fair?" "I use drugs about ten times a year, it can’t be called addicted." "Not for other things, for my parents and daughter I had to abstain."
8	OC	41	25	16	1	ice	inject	single		buy rehabilitate drugs for himself	not too addicted	could control	no motivation	blame compulsory drug-rehab	Using drugs has no worries.	Using drugs for 16 years but did not get caught; some people took CD for 5 or 6 times, it's useless.	mother's too old to control him	do not think too much and too far	not necessary	"People are antagonistic...my mother wanted me to get married in 3 years, now 2 years in here, how could I get married in 3 years?...I wasted 2 years here, I think if I did not use drugs when I’m out, then what is the meaning of the 2 years?...Normally, I should not use again, but I feel antagonistic... " "let it go" "They said I’m lucky because for 16 years, this is my first time being caught. B…
10	OC	37	21	16	2	both	inject	has a girlfriend		quited heroin for 3~4 years	not too addicted	could control; not worried	no motivation	blame compulsory drug-rehab	interpret quitting heroin as a success		girlfriend thought it's normal for him to use drugs；parents were too old to control him; encourage him	no worries	not necessary	#10 (OC) used drugs for 16 years and this was his second compulsory rehabilitation, but he showed obvious “overconfidence” because of his successful experiences of abstaining from heroin for 2 years. #10 (OC), he interpreted the two-year rehabilitation as a success experience. His focus was that “I abstained from heroin”, but neglected the fact that he turned into using ice thereafter
11	OC	24	22	2	1	ice	inject	single		tried 2 months	not too addicted	could control; confident	no motivation	blame compulsory drug-rehab	interpret two-month stay away from drugs as a success		mild presuasion from friends and family members, but he only pretended to listen		not useful
13	OC	29	22	7	2	ice	inject	divorced	1	none	not addicted	could control	external	blame compulsory drug-rehab		TV stars also used drugs; drug is legal in other countries	drug friends tried to persuade him to abstain; divorced; did not like people persuade him		not necessary	"I cannot tell whether it’s useful, the most useful way is whether you want to rehab or not, if you are determined to rehab then you will, other ways cannot help"
14	OC	39	35	4	1	ice	inject	married	2		not addicted	could control	external	blame himself			presuasion, blame,encouragement	no worries, feel content	not necessary	"I’m not very addicted to drugs, I might think about it sometimes, but if there’s no chance to use [drugs], I feel OK." "I believe that I have the willpower to stay away from it, I know I won’t touch it again." "When out of money, I want to abstain" #14’s (OC) wife said to him:“You can abstain, we need you at home, and we need you to take the responsibility as a man.”
18	OC	29	19	10	1	ice	inject	has a girlfriend		none	not too addicted	could control	no motivation	blame compulsory drug-rehab	did not take community rehabilitation as a relapse experience	did not know about others	mild presuasion	angry	not necessary	"I still think it’s just a kind of dope, not drugs" "I seldom use drugs, in the past year I only used drugs for a time and I got caught... It’s unfair, only one time..." "There’s no need to rehab, I’m not addicted. I don’t know why I’m forced to [rehab]"
22	OC	36	22	14	2	both	inject	married	0	2 voluntary	not addicted	could control	no motivation	blame compulsory drug-rehab	pround of daring to try new things	friends use drugs, drug using is normal	wife supported him and helped him to get drugs, parents migranted to other country and gave up him		not necessary	"You know, 80% white-collars in Shanghai use drugs"
26	OC	31	23	8	1	ice	inject	married	1	only when out of money	not addicted	could control	no motivation	blame compulsory drug-rehab; blame mother	interpret using methodone to control for several days as a success		far away, could not control him	feel lonely	not necessary	"Drugs accompanied me"
27	OC	25	22	3	1	ice	inject	has a girlfriend		locked by mother for 15 days	not addicted	could control	no motivation	blame compulsory drug-rehab and society	be locked up for 15 days could help	using drugs together with girlfriend who was in another CD	parents divorced, could not control him and spoiled him		not necessary	#27 said he will re-use drugs because: ‘the more they [parents] say not to, the more I want to use.
29	OC	24	22	2	1	both	nasal	single		none	not too addicted	could control; not worried	external	blame compulsory drug-rehab	tried to abstain for 1.5 month and interpret it as a success	people in CD could not abstain	mild persuasion	no worries	not useful	"I thought if I could abstain, fewer people will know I had a history like that."
30	OC	20	17	3	1	ice	nasal	single		none	not addicted	could control	no motivation	blame compulsory drug-rehab		Some people in the hometown also use drugs	mild persuasion, did not give up		not necessary;not useful
31	OC	25	21	4	1	both	inject	single		methadone treatments for several times	not addicted	could control; not worried	no motivation	blame compulsory drug-rehab and society	did not perceive relapse during community rehab as relapse	boss used drugs and liked this boss	mild persuasion	no worries	not necessary	"I use drugs when I want, and don’t when I don’t."
32	OC	35	31	4	1	both	inject	single		1 voluntary	not addicted	could control	external	blame himself; blame compulsory drug-rehab	perceived two year community rehab as a success	people in CD lost everything; legal in other countries	could not control him	opitimistic	none was useful	"If I knew that I would pay for 2 years, I wouldn’t have used it. The cost is too big."
36	OC	33	26	5	1	both	nasal	has a girlfriend		1 by himself	not too addicted	could control	external	blame compulsory drug-rehab	attribute relapse externally	people in the circle almost all use drugs	hate, feel unbelivable, parents did not know	no worries	not necessary;not useful	The reason that #36 wanted to abstain was "I'm older and older". “Why I went out, it’s not because I need drugs or I can’t hold it, it’s because of something in my business, I had to go outside”
1	HL	31	17	14	2	both	inject	divorced	1	4 voluntary	too addicted	couldn't control;not confident	strong; internal	blame himself	harder and harder to rehab	successful model but thought it's hard for him to follow	divorced; parents sent to rehab, got disappointed	want to die	needs external restraints	“If someone’s governing you, you will have stronger will power. If nothing could restrict you, you seem could not control yourself…I know I cannot control myself…most important is the contacts with old friends, there are lots of things outside that you cannot avoid…” #1 (HL) was the only person who said he had a friend who successfully abstained from drugs and never used again (at least until the…
3	HL	43	29	14	4	heroin	inject	divorced	1	none	too addicted	couldn't control;not confident	internal; external	blame himself; hate himself	did not use drugs for four years after the second CD, but interprete it as a failure	neighbor gave him drugs to use; roommate in the center did not touch drugs for ten years but relapsed	divorced;"man like this, get rid of him" said by mother-in-law; encourgement from son's teacher; mild persuasion from parents	relapsed because of bad mood; sleepy	the most effective	"I felt sleepy all day"; #3 (HL) did not use drugs for four years after the second compulsory detention, but his focus was that he re-used drugs, but neglected the fact that he managed to control himself for four years
4	HL	32	16	16	4	both	inject	married		5 voluntary	too addicted	couldn't control;not confident	strong; internal	blame drugs	tried many ways to abstain but relapsed	cousin also uses drugs and could not abstain	took him to rehabilitat, lock him up, threat to divorce	lost	only it was useful	#4's (HL) sister started using drugs earlier than he did but she did not stop drug use until recently; he was worried that he was like his sister - unable to abstain.
7	HL	36	22	14	3	both	inject	divorced	2	2 voluntary; move	too addicted	hard to rehab; afraid of reuse	strong; external	blame drugs	He felt he failed and wasted more than ten years	be despised by others	parents became dumb, do not care about him; divorced	worrying	effective	"I had drugs for more than 10 years, I wasted more than 10 years, it’s meaningless." "I know I could get rid of drugs here, and I’m certain I won’t touch it for a while after that... but I’m not sure about the future... maybe later I will think about drugs and get back to it. "
9	HL	31	26	5	1	both	nasal	has a girlfriend		taking methadone treatment for 2 years	too addicted	hard to rehab; afraid of reuse; not confident	strong; internal	blame himself; blame drugs	tried many ways to abstain but relapsed		girlfriend took him to methadone treatment, but he lied to her that he abstained; encourgemen from girlfriend	let it go	useful	#9 (HL) only had a drug use history of five years and this was his first compulsory rehabilitation, but he already lost confidence. He once took a methadone treatment, first pressured by his girlfriend, then motivated by himself. The treatment lasted for two years but failed. It was this two-year failure experience that reduced his self-efficacy. #9 (HL) received support and encouragement from hi…
12	HL	28	16	12	1	ice	inject	married	1	4 voluntary, and many other ways by himself and family members	too addicted	hard to rehab; not confident	strong; internal	blame himself; blame drugs	tried many ways to abstain but relapsed	drug use is popular in the hometown; other friends tried to relapse but also failed	lock him at home; always tried to presuade him to abstain	regard himself as abnormal; lost	hope it could be useful	"Actually I deeply wanted to abstain, drug users all wanted to abstain. "
15	HL	33	19	12	3	both	inject	married	1	several voluntary	too addicted	hard to rehab; not confident	strong; internal; external	blame himself; blame drugs	tried many ways to abstain but relapsed	many people could not abstain	mild presuasion, threat to divorce	emptiness, sleepless	only it was useful	"I got hepatitis because of using drugs" “Even though they [parents] yelled at me, they would come to visit me. My mother went to hospital for several time because of me…I thought I would rather die than using drugs [before this time’s compulsory drug detention]…[Now] I would think a lot, afraid that I could no abstain, could not control when outside, and my wife would actually divorce me…”
16	HL	29	22	7	2	both	inject	has a girlfriend		1 year in prison	too addicted	hard to rehab; not confident	strong; internal	blame himself	tried to abstain heroin and relapsed	saw a friend died of drugs	parents sent him to CD, now gave up him; girlfriend quarreled with him but kept visiting him	bad mood, gave up himself	none was useful	#16 (HL) knew people who had died from drug use and he was afraid he may die that way someday.
17	HL	36	25	11	3	both	inject	single		2 voluntary	too addicted	hard to rehab	strong; internal	blame himself	tried many ways to abstain but relapsed		parents got angry, quarrelled with him, sent him to rehab; girlfriend broke up with him	spiritless, upset	the most effective	"Drug is not a good thing, and cost me a lot of money"
19	HL	32	17	15	1	both	inject	single		2 voluntary	too addicted	couldn't control;not confident	strong; internal	blame himself	did not use heroin but then used ice, interpreted it as a failure		father took him to rehabilitat, lock him up, quarrelled with him and beat him; girlfriend broke up	spiritless	only it was useful
21	HL	36	22	14	4	both	inject	divorced	2	voluntary many times	too addicted	couldn't control;not confident	strong; internal	blame himself	tried many ways to abstain but relapsed	be despised by others; a friend died of treatment	sent him to rehab, mild presuasion, blamed him, divorced, gave up him	upset and easy to get angry	the most effective	"I hate myself. I know I disappointed my family, my wife left me. I think she should have left me; she deserves a better man. "
23	HL	29	15	14	2	ice	inject	single		4 voluntary, locked up by parents	too addicted	couldn't control;not confident	strong; internal	blame himself; blame drugs	tried many ways to abstain but relapsed	ex-girlfriend also use drugs	parents blamed him and beated him	depression, want to die	only it was useful	"You don’t know whether you have abstained from drugs or not until you die"
24	HL	35	19	16	3	heroin	inject	divorced	2	more than 10 voluntary	too addicted	hard to rehab; give up himself	strong; internal; external	blame himself	tried many ways to abstain but relapsed		divorced, ex-wife quarrelled with him and hated him; parents watched him	worry and lost	the most effective
25	HL	35	28	7	1	ice	inject	single		locked himself up for 3 days	too addicted	couldn't control;not confident	strong; internal	blame himself; blame drugs	tried ways to abstain		parents too far away, seldom contact	upset, worry	only it was useful
33	HL	28	16	12	3	both	inject	divorced	1	more than 20 voluntary	addicted	hard to rehab; not confident	strong; external	blame drugs	tried many ways to abstain but relapsed		sent him to rehab, mild presuasion, blamed him, divorced, gave up him	worry	the most effective	#33’s third time. He attempted many methods to abstain over time. But he would take drugs at the same time as his methadone therapy; he came out only a few days after entering the voluntary rehabilitation center and he went to Guizhou province, which is more than 1000 miles away from his home, but half a month later, he could not resist the temptation to use drugs and he came back home to re-use.…
34	HL	27	18	9	2	ice	inject	single		none	too addicted	hard to rehab	strong; internal	blame himself; blame drugs	perceived the replase after first CD as a failure	In a movie, people died of illusion produced by drugs. People could not abstain and entered CD for many times	yelled at him, or cried	sleepless and has illusion	only it was useful	"I know what I did was wrong, I should take responsibility for what I have done."
35	HL	42	29	13	3	heroin	inject	divorced	2	3 voluntary	too addicted	hard to rehab; afraid of reuse	strong; internal	blame himself	perceived relapse as failure	no people in the center could abstain	divorced, parents did not know, mild presuasion only from a brother	depression	the most effective
2	NS	33	25	8	1	heroin	inject	married	1	1 by himself	not too addicted	worried; but also confident	internal; external	blame compulsory drug-rehab			control, blame, felt humiliated by him	easy to get angry, lost, spiritless, hard to sleep	useful
20	NS	28	24	4	1	ice	nasal	married	1	tried several ways by himself	addicted	worried; but also confident	internal; external	blame drugs	perceived he learned from past experiences	be despised by others; other drug users lost everything	quarrelled with him, forced him to rehab, now disappointed at him, wife threated to divorce	spiritless	useful
28	NS	26	16	10	2	both	inject	divorced		2 voluntary	addicted	could control	internal; external	blame himself	can not abstain by voluntary drug rehab		parents sent him to rehab, yelled at him; ex-wife encouraged him		necessary
